# Supplementary material for: Anatomy of Omicron BA.1 and BA.2 neutralizing antibodies in COVID-19 mRNA vaccinees
Source: Nat Commun. 2022 Jun 13;13:3375. doi: 10.1038/s41467-022-31115-8 (PMC9189263; doi:10.1038/s41467-022-31115-8)
Supplement: Supplementary file 4 — Source Data [file 41467_2022_31115_MOESM4_ESM.xlsx]

## Sheet: Figure 1 - Panel A
CPE-neutralization assay against Wuhan (IC100 values are reported in the table below)
IC100 of 100000 indicates not-neutralizing antibodies
Seronegative
Wuhan virus	B.1.1.529.1 (Omicron BA.1)
1215.35	919.93
19.6	100000
8395.18	100000
8369.88	100000
1430.01	100000
1674.61	100000
3591.87	100000
6520.57	100000
3727.41	100000
2340.9	100000
23171.8	100000
5425.82	100000
6316.21	100000
1993.38	100000
7446.86	100000
5738.04	100000
1220.4	100000
2634.94	100000
2331.79	100000
346.03	100000
566.75	100000
3368.72	100000
1684.49	100000
661.98	100000
1650.26	100000
351.67	100000
218.98	100000
226.89	100000
99.74	100000
279.41	100000
3044.4	100000
24.37	100000
9.65	100000
6555.12	100000
62.84	100000
9.36	100000
109.32	100000
477.63	100000
516.4	100000
25.12	100000
250.83	100000
595.87	100000
500.02	100000
73.3	100000
1617.88	100000
45.17	100000
2142.4	100000
278.93	100000
100.4	100000
224.83	100000
458.91	100000
234.49	100000

## Sheet: Figure 1 - Panel B
CPE-neutralization assay against Wuhan (IC100 values are reported in the table below)
IC100 of 100000 indicates not-neutralizing antibodies
Seropositive
Wuhan virus	B.1.1.529.1 (Omicron BA.1)
1946.88	24.61
1290.51	61.87
3701.74	78.53
559.63	91.4
904.32	108.51
585.36	133.29
32.8	143.4
5984.07	169.86
4108.24	212.11
2114.3	222.56
959.53	230.65
8504.22	270.49
2330.16	299.72
2973.58	364
1496.6	396.04
2592.6	459.22
1201.42	504.52
1867.49	548.24
1684.7	583.66
637.56	679.41
2153.36	743.66
390.78	813.87
937.14	1050.02
12.46	1119.52
446.27	1740.47
119.08	1803.23
253.52	1928.98
1583.34	2313.11
14326.6	2513.29
619.14	2650.17
4944.67	2793.65
2285.09	3209.17
24.01	3360.76
466.03	4803.07
739.99	4925.61
4294.04	11297.8
1635.61	11937.3
3168.6	23790.3
20.09	100000
619.49	100000
1178.61	100000
38.02	100000
545.96	100000
3328.37	100000
3331.26	100000
127.77	100000
1772.2	100000
5044.51	100000
27.01	100000
7972.09	100000
2460.43	100000
278.11	100000
191.19	100000
333.03	100000
7653.07	100000
465.01	100000
2269.49	100000
7672.37	100000
266.05	100000
2236.11	100000
1089.04	100000
3420.95	100000
3155.17	100000
3710.96	100000
25.98	100000
3824.13	100000
279.76	100000
183.27	100000
25.34	100000
50.95	100000
360.8	100000
23.73	100000
182.89	100000
3177.74	100000
553.73	100000
20.78	100000
344.46	100000
39.21	100000
50.18	100000
1052.81	100000
486.23	100000
98.15	100000
121.55	100000
648.13	100000
127.05	100000
589.55	100000
59.54	100000
124.67	100000
61.1	100000
304.16	100000
17.19	100000
13.79	100000
9.86	100000
121.61	100000
39.52	100000
6.83	100000
37.17	100000
18.09	100000
213.16	100000
545.57	100000
41.1	100000
32.74	100000
142.67	100000
115.84	100000
271.25	100000
236.87	100000
12.74	100000
26.26	100000
10.38	100000
317.98	100000
172.18	100000
14.11	100000
14.31	100000
45.11	100000
170.2	100000
258.8	100000
106.6	100000
1455.8	100000
341.25	100000
22.33	100000
82.8	100000
1676.98	100000
71.22	100000
82.62	100000
9.62	100000
24.59	100000
76.15	100000
91.33	100000
2.08	100000
139.79	100000
25.58	100000
287.32	100000
383.25	100000
548.72	100000
11.47	100000
190.4	100000
675.22	100000
19.47	100000
172.64	100000
22.12	100000
255.78	100000
92.07	100000
2100.49	100000
23.67	100000
988.23	100000
17.26	100000
137.81	100000
305.61	100000
80.6	100000
3817.56	100000
45.26	100000
50.89	100000
5106.87	100000
47.29	100000
178.56	100000
400.55	100000
9.92	100000
2179.03	100000
811.62	100000
252.18	100000
18.36	100000
306.15	100000
62.96	100000
7.05	100000
28.26	100000
633.7	100000
167.98	100000
62.55	100000
124.85	100000
2066.07	100000
940.28	100000
300.76	100000
68.54	100000
231.54	100000
139.37	100000
23.15	100000
187.54	100000
749	100000
209.59	100000
66.68	100000
8171.85	100000
179	100000
166.16	100000
14.73	100000
134.51	100000
6.17	100000
85.16	100000
7.79	100000
143.34	100000
17.54	100000
220.46	100000
1297.37	100000
162.98	100000
19.52	100000
132.29	100000
113.55	100000
56.77	100000
10.09	100000
496.28	100000
1756.26	100000
81.48	100000
187.06	100000
6.9	100000
258.24	100000
462.45	100000
1258.62	100000
986.57	100000
388.02	100000
9.08	100000
695.3	100000
19.15	100000
95.83	100000
287.79	100000
36.9	100000
2714.46	100000
215.11	100000
54.78	100000
1625.06	100000
131.62	100000
1335.01	100000
1855.14	100000
694.62	100000
998.84	100000
66.71	100000

## Sheet: Figure 1 - Panel C
SARS-CoV-2 Variant	Seronegative (GM-IC100 ng/mL)	Seropositive (GM-IC100 ng/mL)
Wuhan virus	654.5	227.5
B.1.1.529.1 (Omicron BA.1)	919.9	719.8

## Sheet: Figure 1 - Panel D
CPE-neutralization assay against Wuhan (IC100 values are reported in the table below)
IC100 of 100000 indicates not-neutralizing antibodies
Seronegative
Wuhan virus	B.1.1.529.2 (Omicron BA.2)
1215.35	100000
19.6	100000
8395.18	100000
8369.88	100000
1430.01	100000
1674.61	100000
3591.87	100000
6520.57	100000
3727.41	100000
2340.9	100000
23171.8	100000
5425.82	100000
6316.21	100000
1993.38	100000
7446.86	100000
5738.04	100000
1220.4	338.43
2634.94	100000
2331.79	100000
346.03	100000
566.75	100000
3368.72	100000
1684.49	100000
661.98	100000
1650.26	100000
351.67	100000
218.98	100000
226.89	100000
99.74	100000
279.41	880.97
3044.4	100000
24.37	79.06
9.65	100000
6555.12	100000
62.84	100000
9.36	100000
109.32	100000
477.63	100000
516.4	100000
25.12	100000
250.83	100000
595.87	100000
500.02	100000
73.3	25.6
1617.88	100000
45.17	100000
2142.4	100000
278.93	100000
100.4	100000
224.83	100000
458.91	100000
234.49	100000

## Sheet: Figure 1 - Panel E
CPE-neutralization assay against Wuhan (IC100 values are reported in the table below)
IC100 of 100000 indicates not-neutralizing antibodies
Seropositive
Wuhan virus	B.1.1.529.2 (Omicron BA.2)
1946.88	100000
1290.51	100000
3701.74	100000
559.63	100000
904.32	100000
585.36	100000
32.8	100000
5984.07	100000
4108.24	100000
2114.3	100000
959.53	100000
8504.22	100000
2330.16	100000
2973.58	100000
1496.6	100000
2592.6	100000
1201.42	100000
1867.49	100000
1684.7	100000
637.56	100000
2153.36	100000
390.78	100000
937.14	100000
12.46	100000
446.27	3074.68
119.08	3086.37
253.52	100000
1583.34	100000
14326.6	100000
619.14	100000
4944.67	100000
2285.09	100000
24.01	100000
466.03	3160.66
739.99	100000
4294.04	100000
1635.61	100000
3168.6	608
20.09	479.55
619.49	629.92
1178.61	100000
38.02	100000
545.96	100000
3328.37	100000
3331.26	100000
127.77	100000
1772.2	100000
5044.51	100000
27.01	213.27
7972.09	100000
2460.43	910.74
278.11	100000
191.19	100000
333.03	100000
7653.07	382.05
465.01	420.68
2269.49	100000
7672.37	100000
266.05	210
2236.11	100000
1089.04	100000
3420.95	100000
3155.17	100000
3710.96	100000
25.98	100000
3824.13	869.77
279.76	100000
183.27	100000
25.34	100000
50.95	100000
360.8	100000
23.73	100000
182.89	100000
3177.74	100000
553.73	100000
20.78	100000
344.46	1225.8
39.21	100000
50.18	100000
1052.81	100000
486.23	100000
98.15	712.18
121.55	100000
648.13	100000
127.05	6390.98
589.55	1791.23
59.54	100000
124.67	100000
61.1	100000
304.16	100000
17.19	1141.6
13.79	100000
9.86	254.64
121.61	100000
39.52	369.04
6.83	100000
37.17	100000
18.09	100000
213.16	510.03
545.57	100000
41.1	112.02
32.74	100000
142.67	100000
115.84	41.91
271.25	1021.49
236.87	100000
12.74	100000
26.26	409.79
10.38	36.4
317.98	100000
172.18	100000
14.11	676.95
14.31	3683.17
45.11	100000
170.2	100000
258.8	100000
106.6	36.56
1455.8	100000
341.25	100000
22.33	98.99
82.8	100000
1676.98	100000
71.22	734.76
82.62	135.89
9.62	73.43
24.59	100000
76.15	75.79
91.33	100000
2.08	1098.74
139.79	100000
25.58	594.76
287.32	172.95
383.25	100000
548.72	100000
11.47	132.71
190.4	100000
675.22	100000
19.47	100000
172.64	1283.67
22.12	100000
255.78	100000
92.07	100000
2100.49	100000
23.67	100000
988.23	100000
17.26	100000
137.81	100000
305.61	7323.87
80.6	100000
3817.56	100000
45.26	100000
50.89	100000
5106.87	100000
47.29	47.16
178.56	169.69
400.55	100000
9.92	100000
2179.03	100000
811.62	100000
252.18	100000
18.36	100000
306.15	100000
62.96	100000
7.05	853.29
28.26	355.38
633.7	100000
167.98	100000
62.55	100000
124.85	100000
2066.07	100000
940.28	100000
300.76	100000
68.54	173.61
231.54	100000
139.37	100000
23.15	100000
187.54	100000
749	100000
209.59	100000
66.68	188.71
8171.85	100000
179	100000
166.16	100000
14.73	100000
134.51	100000
6.17	100000
85.16	100000
7.79	62.14
143.34	100000
17.54	100000
220.46	60.55
1297.37	100000
162.98	100000
19.52	100000
132.29	100000
113.55	100000
56.77	100000
10.09	100000
496.28	100000
1756.26	100000
81.48	100000
187.06	100000
6.9	100000
258.24	100000
462.45	100000
1258.62	100000
986.57	100000
388.02	100000
9.08	100000
695.3	100000
19.15	100000
95.83	100000
287.79	1224.09
36.9	100000
2714.46	100000
215.11	100000
54.78	100000
1625.06	100000
131.62	219.3
1335.01	100000
1855.14	100000
694.62	100000
998.84	272.67
66.71	324.48

## Sheet: Figure 1 - Panel F
SARS-CoV-2 Variant	Seronegative (GM-IC100 ng/mL)	Seropositive (GM-IC100 ng/mL)
Wuhan virus	654.5	227.5
B.1.1.529.2 (Omicron BA.2)	156.7	401.5

## Sheet: Figure 2 - Panel A
CPE-neutralization assay against Wuhan (IC100 values are reported in the table below)
IC100 of 100000 indicates not-neutralizing antibodies
Class 1/2 (J08)
Wuhan virus	B.1.1.529.1 (Omicron BA.1)	B.1.1.529.2 (Omicron BA.2)
4.37	61.87	100000
6.17	91.4	100000
6.83	108.51	100000
6.9	169.86	100000
9.08	222.56	100000
9.36	230.65	100000
9.65	504.52	100000
9.92	548.24	100000
10.09	679.41	100000
12.46	813.87	100000
13.79	919.93	100000
14.31	1119.52	100000
14.73	1928.98	100000
17.19	2313.11	100000
17.23	2513.29	100000
17.26	2793.65	100000
17.54	3209.17	100000
18.09	4925.61	100000
18.36	11297.8	100000
19.15	11937.3	100000
19.52	100000	100000
19.57	100000	100000
20.23	100000	3074.68
20.78	100000	3086.37
22.12	100000	100000
22.33	100000	100000
23.15	100000	100000
23.73	100000	100000
24.01	100000	100000
24.57	100000	3160.66
24.59	100000	100000
25.34	100000	100000
25.98	100000	100000
31.73	100000	100000
32.74	100000	100000
32.8	100000	100000
35.85	100000	100000
36.89	100000	100000
36.9	100000	100000
38.02	100000	100000
38.36	100000	100000
39.21	100000	100000
39.52	100000	100000
45.11	100000	100000
45.17	100000	100000
46.19	100000	100000
48.21	100000	100000
48.26	100000	100000
48.33	100000	100000
50.18	100000	100000
50.95	100000	100000
51.08	100000	712.18
54.78	100000	100000
54.87	100000	6390.98
55.54	100000	1791.23
57.33	100000	100000
58.97	100000	100000
59.54	100000	1141.6
61.02	100000	100000
62.84	100000	100000
66.12	100000	369.04
73.3	100000	100000
78.62	100000	100000
78.69	100000	100000
80.58	100000	100000
81.62	100000	100000
82.23	100000	100000
82.35	100000	100000
82.62	100000	3683.17
82.67	100000	100000
85.78	100000	100000
89.16	100000	36.56
99.12	100000	100000
100.4	100000	100000
105.14	100000	98.99
106.25	100000	100000
106.53	100000	135.89
106.6	100000	100000
112.23	100000	100000
116.34	100000	100000
120.56	100000	100000
121.28	100000	100000
121.65	100000	1283.67
122.79	100000	100000
124.28	100000	100000
126.2	100000	100000
128.22	100000	100000
142.77	100000	100000
145.41	100000	100000
145.48	100000	100000
149.33	100000	100000
150.9	100000	100000
163.09	100000	100000
165.5	100000	100000
168.22	100000	100000
175.43	100000	100000
193.04	100000	173.61
198.36	100000	100000
200.57	100000	100000
204.24	100000	100000
211.12	100000	79.06
222.58	100000	100000
227.73	100000	100000
236.84	100000	100000
279.88	100000	100000
286.03	100000	100000
315.86	100000	25.6
330.32	100000	100000
330.68	100000	100000
333.84	100000	100000
358.51	100000	100000
359.63	100000	100000
363.15	100000	188.71
374.45	100000	100000
392.55	100000	100000
433.53	100000	100000
471.6	100000	100000
482.57	100000	100000
493.85	100000	100000
500.52	100000	100000
503.78	100000	100000
559.76	100000	100000
578.43	100000	100000
584.19	100000	100000
646.12	100000	100000
679.41	100000	100000
775.33	100000	100000
837.45	100000	100000
943.89	100000	100000
975.22	100000	100000
1145.13	100000	100000
1231.4	100000	100000
1269.06	100000	100000
1326.65	100000	100000
2428.95	100000	100000
2688.47	100000	219.3
3646.27	100000	100000
3729.19	100000	100000
4948.93	100000	100000
5278.45	100000	100000

## Sheet: Figure 2 - Panel B
CPE-neutralization assay against Wuhan (IC100 values are reported in the table below)
IC100 of 100000 indicates not-neutralizing antibodies
Class 3 (S309)
Wuhan virus	B.1.1.529.1 (Omicron BA.1)	B.1.1.529.2 (Omicron BA.2)
54.02	100000	100000
92.94	100000	100000
96.68	100000	100000
83.56	100000	100000
466.5	100000	100000
103.54	100000	100000
291.83	583.66	100000
331.27	2650.17	100000
988.55	100000	100000
380	100000	608
20.09	299.72	479.55
196.85	100000	629.92
2193.79	100000	100000
1565.82	100000	100000
329.69	100000	100000
27.01	133.29	213.27
1138.43	100000	910.74
262.92	743.66	420.68
185.62	1050.02	210
70.94	100000	100000
191.53	100000	1225.8
9.86	100000	254.64
112.7	1803.23	510.03
99.01	396.04	112.02
159.61	100000	1021.49
12.74	100000	100000
26.26	100000	409.79
10.38	364	36.4
14.11	100000	676.95
82.8	100000	100000
9.62	100000	73.43
2.08	24.61	1098.74
25.58	23790.3	594.76
11.47	100000	132.71
19.47	100000	100000
286.09	100000	7323.87
29.39	100000	100000
37.5	212.11	169.69
23.67	100000	100000
126.11	100000	100000
7.05	100000	853.29
55.53	78.53	355.38
48.67	100000	880.97
683.02	100000	100000
25.12	100000	100000
142.9	100000	100000
2281.34	100000	100000
58.74	100000	100000
7.79	100000	62.14
270.49	270.49	1224.09
3258.57	100000	100000
101.4	143.4	324.48

## Sheet: Figure 2 - Panel C
CPE-neutralization assay against Wuhan (IC100 values are reported in the table below)
IC100 of 100000 indicates not-neutralizing antibodies
Class 4 (CR3022)
Wuhan virus	B.1.1.529.1 (Omicron BA.1)	B.1.1.529.2 (Omicron BA.2)
367.93	100000	100000
114.81	459.22	100000
221.2	100000	734.76
3736.51	100000	100000
148.53	100000	100000
663.51	100000	100000
4197.54	100000	100000

## Sheet: Figure 2 - Panel D
Antibody classes	Wuhan Virus GM-IC100 ng ml-1	B.1.1.529.1 (Omicron BA.1) GM-IC100 ng ml-1	Fold-change Wuhan vs Omicron BA.1	B.1.1.529.2 (Omicron BA.2) GM-IC100 ng ml-1	Fold-change Wuhan vs Omicron BA.2
Class 1/2	98.6	866.0	-8.78x	497.5	-5.04x
Class 3	88.9	441.7	-4.96x	407.8	-4.58x
Class 4	678.1	459.2	1.47x	734.8	-1.08x

[truncated: 26 more sheets: Figure 2 - Panel E, Figure 2 - Panel F, Figure 2 - Panel G, Figure 3 - Panel A, Figure 3 - Panel B, Figure 3 - Panel C, Figure 3 - Panel D, Figure 3 - Panel E, Figure 3 - Panel F, Figure 3 - Panel G, Figure 3 - Panel H, Figure 3 - Panel I, Figure 3 - Panel J, Figure 3 - Panel K, Figure 3 - Panel L, Supplementary Fig 2 - Panel A, Supplementary Fig 2 - Panel B, Supplementary Fig 2 - Panel C, Supplementary Fig 3 - Panel A, Supplementary Fig 3 - Panel B …]
